# Supplementary material for: Consequence of insertion trauma – effect on early measurements when using intracerebral devices
Source: Sci Rep. 2019 Jul 23;9:10652. doi: 10.1038/s41598-019-47052-4 (PMC6650456; doi:10.1038/s41598-019-47052-4)
Supplement: Supplementary file 1 — Supplementary data S1 [file 41598_2019_47052_MOESM1_ESM.xlsx]

## Sheet: Ark1
Supplementray data for Scientific Reports
Consequence of insertion trauma – effect on early measurements when using intracerebral devices
Ted Carl Kejlberg Andelius1, Mette Vestergård Pedersen1, Nikolaj Bøgh2, Camilla Omann2, Vibeke Elisabeth Hjortdal2, Michael Pedersen3, Kasper Jacobsen Kyng1, Tine Brink Henriksen1
1) Department of Paediatrics, Aarhus University Hospital, Palle Juul-Jensens Blvd. 99, 8200 Aarhus N, Denmark
2) Department of Cardiothoracic and Vascular Surgery, Aarhus University Hospital, Palle Juul-Jensens Blvd. 99, 8200 Aarhus N, Denmark
3) Department of Comparative Medicine, Aarhus University Hospital, Palle Juul-Jensens Blvd. 99, 8200 Aarhus N, Denmark
Supplementary data S1
Time	Lactate	Glycerol	Glucose	Pyruvate	O2 tension	BPU	ICP	NIRS
(h)	(mmol/l)	(µmol/l)	(mmol/l)	(µmol/l)	(mmHg)	(ratio)	(ΔmmHg)	(rSO2)
1	0.8	21.4	5.0	32.4	9.4	0.0	0.0	9.1
2	0.8	40.2	0.6	36.1	11.8	0.4	1.6	7.2
3	0.6	44.8	0.6	39.9	13.6	0.5	2.4	6.6
4	0.5	41.4	0.5	36.9	13.3	0.6	3.0	9.0
5	0.4	36.0	0.5	40.5	12.4	0.5	3.1	9.8
6	0.4	30.0	0.4	42.1	12.2	0.7	4.1	7.0
7	0.4	25.9	0.4	40.2	10.6	0.5	3.8	7.2
8	0.4	24.8	0.4	41.8	8.5	0.6	4.3	6.1
9	0.4	25.0	0.4	42.6	7.1	0.8	4.4	5.4
10	0.5	23.7	0.4	43.5	7.9	1.0	3.5	7.3
11	0.4	23.2	0.5	45.2	7.5	2.3	4.1	5.4
12	0.5	23.7	0.4	50.1	7.6	1.1	4.0	4.6
13	0.3	20.7	0.5	32.3	6.8	0.8	4.7	3.7
14	0.4	20.9	0.5	42.6	7.4	0.9	4.8	4.5
15	0.3	22.2	0.5	37.9	7.5	0.8	5.4	4.3
16	0.4	23.1	0.6	38.2	6.4	0.8	4.8	5.9
17	0.5	22.4	0.6	38.4	7.2	0.8	4.8	4.6
18	0.5	25.5	0.6	42.4	5.7	0.8	4.7	4.4
19	0.5	21.3	0.6	34.1	5.7	0.9	4.8	4.9
20	0.4	24.1	0.6	38.9	6.1	0.9	4.7	4.3
Change in interindividual variability of measurements from the three devices.
Data are standard deviations. NIRS; near infrared spectroscopy. ICP; intracranial pressure. BPU; blood perfusion units.
